# Supplementary material for: The Effect of Exercise Prescription on the Human Gut Microbiota and Comparison between Clinical and Apparently Healthy Populations: A Systematic Review
Source: Nutrients. 2023 Mar 22;15(6):1534. doi: 10.3390/nu15061534 (PMC10054511; doi:10.3390/nu15061534)
Supplement: Supplementary file 1 [file nutrients-15-01534-s001.zip]

Archive with 1 entries (1 files):
- nutrients-2273068-supplementary.xlsx
