# Supplementary material for: The Effect of Exercise Prescription on the Human Gut Microbiota and Comparison between Clinical and Apparently Healthy Populations: A Systematic Review
Source: Nutrients. 2023 Mar 22;15(6):1534. doi: 10.3390/nu15061534 (PMC10054511; doi:10.3390/nu15061534)
Supplement: Supplementary file 1 [file nutrients-15-01534-s001.zip › nutrients-2273068-supplementary.xlsx]

## Sheet: Supplementary Table S1
	Supplementary Table S1. Database Search Terms.

## Sheet: Supplementary Table S2
	Supplementary Table S2. Delphi Quality Assessment.

## Sheet: Sort function
		References												Origial order	Year	Sequencing	Broad taxonomic sensitivity/reporting	Study design	ACUTE?	Population	Intensity (intervention)	Intensity (Control)	Age	BMI	Intervention	Duration (weeks)	Time (minutes per day)	Frequency (days per week or intervention duration if less)	Samples (#)		Alpha diversity	Beta diversity	Phylum						Class
																																	1.Firmicutes	2.Bacteroidetes	3.Actinobacteria	4.Proteobacteria	5.Verrucomicrobia	6. Fusobacteria	1.1.Clostridia	1.2.Erysipelotrichia	1.3.Bacilli	1.4.Negativicutes	2.1.Bacteroidia	3.1.Actinobacteria	3.2.Coriobacteriia	4.1. Betaproteobacteria	4.2.Deltaproteobacteria	4.3.Gammaproteobacteria	4.4 Epsilonproteobacteria
		Oliveira et al., 2021												24	2021	16S	Y	Obs	Y	H - Athletes	2		24	21.4	Aerobic	1	333	7	2		0	0	NR	NR	NR	NR	NR	NR	NR	NR	NR	NR	NR	NR	NR	NR	NR	NR	NR
		Zhao et al., 2018												1	2018	16S	Y	Obs	Y	H - Athletes	4		31.6	22.6	Aerobic	1	126	NA	2		0	NR	+	NR	+	+	NR	NR	+	NR	NR	+	NR	NR	+	NR	NR	+	NR
		Karl et al., 2017												5	2017	16S	Y	RCT	Y	Military	4		19	23.6	Aerobic	1	300	NA	2		+	NR	+	-	NR	0	+	+	NR	NR	NR	NR	NR	NR	NR	NR	NR	NR	NR
		Tabone et al., 2021												26	2021	16S	Y	CT	Y	H - Athletes	6		35	22.75	Aerobic	1	15	NA	2		0	0	NR	NR	NR	NR	NR	NR	NR	NR	NR	NR	NR	NR	NR	NR	NR	NR	NR
		Keohane et al., 2019												3	2019	Metagenomic	Y	Obs	N	H - Athletes	4		25.5	24.4	Aerobic	4.85	720	7	4		+	NR	NR	NR	NR	NR	NR	NR	NR	NR	NR	NR	NR	NR	NR	NR	NR	NR	NR
		Craven et al., 2021												19	2021	16S	Y	CT	N	H - Athlete	4		21	20	Aerobic	7	DNR	DNR	4		NR	NR	NR	NR	NR	NR	NR	NR	NR	NR	NR	NR	NR	NR	NR	NR	NR	NR	NR
		Bycura et al., 2021												18	2021	16S	NR	CT	N	Healthy	4	Res	21	24.4	Aerobic	8	60	3	28		NR	+-	NR	NR	NR	NR	NR	NR	NR	NR	NR	NR	NR	NR	NR	NR	NR	NR	NR
		Zeppa et al., 2021												28	2021	16S	Y	CT	N	Healthy	8		22	22.3	Aerobic	9	60	4	2		0	+	+	-	+	-	NR	NR	NR	NR	NR	NR	NR	NR	NR	NR	NR	NR	NR
		Resende et al., 2021												25	2021	16S	Y	RCT	N	Healthy	3		25	25.28	Aerobic	10	50	3	2		0	0	NR	NR	NR	NR	NR	NR	NR	NR	NR	NR	NR	NR	NR	NR	NR	NR	NR
		Grosicki et al., 2019												2	2019	16S	Y	Obs	N	H - Athletes	4		32	22.14	Concurrent	23	95	7	4		+	NR	+	-	NR	+	NR	NR	NR	NR	NR	NR	NR	NR	NR	NR	NR	NR	NR
		Erlandson et al., 2021												21	2021	16S	Y	CT	N	Healthy	5	Mod	58	27.4	Concurrent	24	35	3	2		0	++	NR	NR	NR	NR	NR	NR	NR	NR	NR	NR	NR	NR	NR	NR	NR	NR	NR
		Barton et al., 2020												13	2020	Metagenomic	Y	Obs	N	H - Athlete	4		31.5	30.2	Concurrent	26	240	NR	14		+	+	NR	NR	NR	NR	NR	NR	NR	NR	NR	NR	NR	NR	NR	NR	NR	NR	NR
		Shukla et al., 2015												4	2015	16S	Y	Obs	Y	Clinical	6		48.6	23.9	Aerobic	1	11.7	NA	3		NR	NR	+	+	NR	NR	NR	NR	+	NR	+	NR	NR	NR	NR	NR	NR	NR	NR
		Motiani et al., 2020												15	2020	16S	Y	RCT	N	Clinical	7	Mod	47	NR	Aerobic	2	40	4	2		0	NR	NR	+	NR	NR	NR	NR	NR	NR	NR	NR	NR	NR	NR	NR	NR	NR	NR
		Rettedal et al., 2020												16	2020	16S	Y	CT	N	Clinical	8		32	29.6	Aerobic	3	24	3	4		0	0	NR	NR	NR	NR	NR	NR	NR	NR	NR	NR	NR	NR	NR	NR	NR	NR	NR
		Taniguchi et al., 2018												8	2018	16S	Y	RCT	N	Clinical	3		68	22.9	Aerobic	5	45	3	3		0	0	NR	NR	NR	NR	NR	NR	NR	NR	NR	NR	NR	NR	NR	NR	NR	NR	NR
		Munukka et al., 2018												9	2018	Metagenomic	Y	RCT	N	Clinical	2		36.8	31.8	Aerobic	6	50	3	3		0	+	NR	NR	NR	-	+	NR	NR	NR	NR	NR	NR	NR	NR	NR	NR	NR	NR
		Allen et al., 2018												6	2018	16S	Y	CT	N	Clinical	3		31.14	35.71	Aerobic	6	45	3	3		0	+	+	NR	NR	NR	NR	NR	+	NR	NR	NR	NR	NR	NR	NR	NR	NR	NR
		Cronin et al., 2018												7	2018	Metagenomic	NR	RCT	N	Clinical	3		35	27.9	Concurrent	8	DNR	3	2		+	+	NR	NR	NR	NR	NR	NR	NR	NR	NR	NR	NR	NR	NR	NR	NR	NR	NR
		Cronin et al., 2019												10	2019	Metagenomic	NR	RCT	N	Clinical	3		33	28.1	Concurrent	8	DNR	3	3		0	0	NR	NR	NR	NR	NR	NR	NR	NR	NR	NR	NR	NR	NR	NR	NR	NR	NR
		Verheggen et al., 2021												27	2021	16S	Y	CT	N	Clinical	4		51	34.9	Aerobic	8	55	3	2		0	0	NR	NR	NR	NR	NR	NR	NR	NR	NR	NR	NR	NR	NR	NR	NR	NR	NR
		Huber et al., 2019												11	2019	Other	N	CT	N	Clinical	3		41	31.3	Concurrent	8	DNR	4	2		NR	+	NR	NR	NR	NR	NR	NR	NR	NR	NR	NR	NR	NR	NR	NR	NR	NR	NR
		Mahdieh et al., 2021												22	2021	16S	Y	RCT	N	Clinical	4		24	27.76	Aerobic	10	40	3	2		NR	NR	NR	NR	NR	NR	NR	NR	NR	NR	NR	NR	NR	NR	NR	NR	NR	NR	NR
		Warbeck et al., 2020												17	2020	16S	Y	RCT	N	Clinical	8		42	27	Aerobic	12	60	2	3		0	+	NR	NR	NR	NR	NR	NR	NR	NR	NR	NR	NR	NR	NR	NR	NR	NR	NR
		Dupuuit et al., 2021												20	2021	16S	Y	RCT	N	Clinical	8		59	30.3	Concurrent	12	45	3	2		0	+	NR	NR	NR	NR	NR	NR	NR	NR	NR	NR	NR	NR	NR	NR	NR	NR	NR
		Morita et al., 2019												12	2019	16S	Limited	CT	N	Clinical	2	low	70	21.7	Aerobic	12	60	7	2		NR	NR	NR	NR	NR	NR	NR	NR	NR	NR	NR	NR	NR	NR	NR	NR	NR	NR	NR
		Kern et al., 2020												14	2020	16S	Y	RCT	N	Clinical	3		35	30	Aerobic	24	DNR	5	3		+	0	NR	NR	NR	NR	NR	NR	NR	NR	NR	NR	NR	NR	NR	NR	NR	NR	NR
		Mokhtarzade et al., 2021												23	2021	16S	Limited	RCT	N	Clinical	3		35	23.41	Concurrent	24	DNR	5	2		NR	NR	NR	NR	NR	NR	NR	NR	NR	NR	NR	NR	NR	NR	NR	NR	NR	NR	NR
	Analysis	Increase																													6	8	6	2	2	2	2	1	3	0	1	1	0	0	1	0	0	1	0
		Decrease												6																	0	0	0	3	0	2	0	0	0	0	0	0	0	0	0	0	0	0	0
		No change																													15	8	0	0	0	1	0	0	0	0	0	0	0	0	0	0	0	0	0
		Net change																													6	8	6	-1	2	0	2	1	3	0	1	1	0	0	1	0	0	1	0
[truncated: 138 more columns]

## Sheet: Supplementary Table S3
	Key:
		Metagenomic sequencing					References																																Analysis
		16S mRNA sequencing							Paulsen et al., 2017	Zhao et al., 2018	Grosicki et al., 2019	Keohane et al., 2019	Shukla et al., 2015	Karl et al., 2017	Allen et al., 2018	Cronin et al., 2018	Taniguchi et al., 2018	Munukka et al., 2018	Cronin et al., 2019	Huber et al., 2019	Morita et al., 2019	Barton et al., 2020	Kern et al., 2020	Motiani et al., 2020	Rettedal et al., 2020	Warbeck et al., 2020	Bycura et al., 2021	Craven et al., 2021	Dupuuit et al., 2021	Erlandson et al., 2021	Mahdieh et al., 2021	Mokhtarzade et al., 2021	Oliveira et al., 2021	Resende et al., 2021	Tabone et al., 2021	Verheggen et al., 2021	Zeppa et al., 2021		Increase	Decrease	No change	Net change
		Healthy population/athletes
		Clinical/chronic disease
		Undetermined
	0	No change reported
	+	Positive change reported in response to exercise (intervention gorup_
	-	Negative change reported in response to exercise (intervention group)
	NR	Not reported
	+	positive change reported in control group
	-	negative change reported in control group
	++	Positive change reported in both groups
	--	Negative change reported in both groups
	+-	positive change in intervention, negative in control					Sequencing													?
	-+	Negative change in intervention, positive in control					Alpha diversity		0	0	+	+	NR	+	0	+	0	0	0	NR	NR	+	+	0	0	0	NR	NR	0	0	NR	NR	0	0	0	0	0	NR	6	0	16	6
							Beta diversity		0	NR	NR	NR	NR	NR	+	+	0	+	0	+	NR	+	0	NR	0	+	+-	NR	+	++	NR	NR	0	0	0	0	+	NR	8	0	9	8
							Phylum	1.Firmicutes	NR	+	+	NR	+	+	+	NR	NR	NR	NR	NR	NR	NR	NR	NR	NR	NR	NR	NR	NR	NR	NR	NR	NR	NR	NR	NR	+	NR	6	0	0	6
								2.Bacteroidetes	NR	NR	-	NR	+	-	NR	NR	NR	NR	NR	NR	NR	NR	NR	+	NR	NR	NR	NR	NR	NR	NR	NR	NR	NR	NR	NR	-	NR	2	3	0	-1
								3.Actinobacteria	NR	+	NR	NR	NR	NR	NR	NR	NR	NR	NR	NR	NR	NR	NR	NR	NR	NR	NR	NR	NR	NR	NR	NR	NR	NR	NR	NR	+	NR	2	0	0	2
								4.Proteobacteria	NR	+	+	NR	NR	0	NR	NR	NR	-	NR	NR	NR	NR	NR	NR	NR	NR	NR	NR	NR	NR	NR	NR	NR	NR	NR	NR	-	NR	2	2	1	0
								5.Verrucomicrobia	NR	NR	NR	NR	NR	+	NR	NR	NR	+	NR	NR	NR	NR	NR	NR	NR	NR	NR	NR	NR	NR	NR	NR	NR	NR	NR	NR	NR	NR	2	0	0	2
								6. Fusobacteria	NR	NR	NR	NR	NR	+	NR	NR	NR	NR	NR	NR	NR	NR	NR	NR	NR	NR	NR	NR	NR	NR	NR	NR	NR	NR	NR	NR	NR	NR	1	0	0	1
							Class	1.1.Clostridia	NR	+	NR	NR	+	NR	+	NR	NR	NR	NR	NR	NR	NR	NR	NR	NR	NR	NR	NR	NR	NR	NR	NR	NR	NR	NR	NR	NR	NR	3	0	0	3
								1.2.Erysipelotrichia	NR	NR	NR	NR	NR	NR	NR	NR	NR	NR	NR	NR	NR	NR	NR	NR	NR	NR	NR	NR	NR	NR	NR	NR	NR	NR	NR	NR	NR	NR	0	0	0	0
								1.3.Bacilli	NR	NR	NR	NR	+	NR	NR	NR	NR	NR	NR	NR	NR	NR	NR	NR	NR	NR	NR	NR	NR	NR	NR	NR	NR	NR	NR	NR	NR	NR	1	0	0	1
								1.4.Negativicutes	NR	+	NR	NR	NR	NR	NR	NR	NR	NR	NR	NR	NR	NR	NR	NR	NR	NR	NR	NR	NR	NR	NR	NR	NR	NR	NR	NR	NR	NR	1	0	0	1
								2.1.Bacteroidia	NR	NR	NR	NR	NR	NR	NR	NR	NR	NR	NR	NR	NR	NR	NR	NR	NR	NR	NR	NR	NR	NR	NR	NR	NR	NR	NR	NR	NR	NR	0	0	0	0
								3.1.Actinobacteria	NR	NR	NR	NR	NR	NR	NR	NR	NR	NR	NR	NR	NR	NR	NR	NR	NR	NR	NR	NR	NR	NR	NR	NR	NR	NR	NR	NR	NR	NR	0	0	0	0
								3.2.Coriobacteriia	NR	+	NR	NR	NR	NR	NR	NR	NR	NR	NR	NR	NR	NR	NR	NR	NR	NR	NR	NR	NR	NR	NR	NR	NR	NR	NR	NR	NR	NR	1	0	0	1
								4.1. Betaproteobacteria	NR	NR	NR	NR	NR	NR	NR	NR	NR	NR	NR	NR	NR	NR	NR	NR	NR	NR	NR	NR	NR	NR	NR	NR	NR	NR	NR	NR	NR	NR	0	0	0	0
								4.2.Deltaproteobacteria	NR	NR	NR	NR	NR	NR	NR	NR	NR	NR	NR	NR	NR	NR	NR	NR	NR	NR	NR	NR	NR	NR	NR	NR	NR	NR	NR	NR	NR	NR	0	0	0	0
								4.3.Gammaproteobacteria	NR	+	NR	NR	NR	NR	NR	NR	NR	NR	NR	NR	NR	NR	NR	NR	NR	NR	NR	NR	NR	NR	NR	NR	NR	NR	NR	NR	NR	NR	1	0	0	1
								4.4 Epsilonproteobacteria	NR	NR	NR	NR	NR	NR	NR	NR	NR	NR	NR	NR	NR	NR	NR	NR	NR	NR	NR	NR	NR	NR	NR	NR	NR	NR	NR	NR	NR	NR	0	0	0	0
								5.1.Verrucomicrobiae	NR	NR	NR	NR	NR	NR	NR	NR	NR	NR	NR	NR	NR	NR	NR	NR	NR	NR	NR	NR	NR	NR	NR	NR	NR	NR	NR	NR	NR	NR	0	0	0	0
								6.1 Fusobacteriia	NR	NR	NR	NR	NR	NR	NR	NR	NR	NR	NR	NR	NR	NR	NR	NR	NR	NR	NR	NR	NR	NR	NR	NR	NR	NR	NR	NR	NR	NR	0	0	0	0
							Order	1.1.1.Clostridiales	NR	+	NR	NR	NR	NR	+	NR	NR	NR	NR	NR	NR	NR	NR	NR	NR	NR	NR	NR	NR	++	NR	NR	NR	NR	NR	NR	NR	NR	2	0	0	2
								1.2.1.Erysipelotrichales	NR	NR	NR	NR	NR	NR	NR	NR	NR	NR	NR	NR	NR	NR	NR	NR	NR	NR	NR	NR	NR	NR	NR	NR	NR	NR	NR	NR	NR	NR	0	0	0	0
								1.3.1.Lactobacillales	NR	NR	NR	NR	NR	NR	NR	NR	NR	NR	NR	NR	NR	NR	NR	NR	NR	NR	NR	NR	NR	++	NR	NR	NR	NR	NR	NR	NR	NR	0	0	0	0
								1.4.1.Selenomonadales	NR	+	NR	NR	NR	NR	NR	NR	NR	NR	NR	NR	NR	NR	NR	NR	NR	NR	NR	NR	NR	NR	NR	NR	NR	NR	NR	NR	NR	NR	1	0	0	1
								1.4.2.Veillonellales	NR	NR	NR	NR	NR	NR	NR	NR	NR	NR	NR	NR	NR	NR	NR	NR	NR	NR	NR	NR	NR	NR	NR	NR	NR	NR	NR	NR	NR	NR	0	0	0	0
								2.1.1.Bacteroidales	NR	NR	NR	NR	NR	NR	NR	NR	NR	NR	NR	NR	NR	NR	NR	NR	NR	NR	NR	NR	NR	NR	NR	NR	NR	NR	NR	NR	NR	NR	0	0	0	0
								3.1.1.Bifidobacteriales	NR	NR	NR	NR	NR	NR	NR	NR	NR	NR	NR	NR	NR	NR	NR	NR	NR	NR	NR	NR	NR	NR	NR	NR	NR	NR	NR	NR	NR	NR	0	0	0	0
								3.1.2 Actinomycetales	NR	NR	- lachnoclostridium	NR	NR	NR	NR	NR	NR	NR	NR	NR	NR	NR	NR	NR	NR	NR	NR	NR	NR	NR	NR	NR	NR	NR	NR	NR	NR	NR	0	0	0	0
								3.1.3 Corynebaceriales	NR	NR	NR	NR	NR	NR	NR	NR	NR	NR	NR	NR	NR	NR	NR	NR	NR	NR	NR	NR	NR	NR	NR	NR	NR	NR	NR	NR	NR	NR	0	0	0	0
								3.2.1.Coriobacteriales	NR	+	NR	NR	NR	NR	NR	NR	NR	NR	NR	NR	NR	NR	NR	NR	NR	NR	NR	NR	NR	NR	NR	NR	NR	NR	NR	NR	NR	NR	1	0	0	1
								3.2.2.Eggerthellales	NR	NR	NR	NR	NR	NR	NR	NR	NR	NR	NR	NR	NR	NR	NR	NR	NR	NR	NR	NR	NR	NR	NR	NR	NR	NR	NR	NR	NR	NR	0	0	0	0
								4.1.1. Burkholderiales	NR	NR	NR	NR	NR	NR	NR	NR	NR	NR	NR	NR	NR	NR	NR	NR	NR	NR	NR	NR	NR	NR	NR	NR	NR	NR	NR	NR	NR	NR	0	0	0	0
								4.2.1.Desulfovibrionales	NR	NR	NR	NR	NR	NR	NR	NR	NR	NR	NR	NR	NR	NR	NR	NR	NR	NR	NR	NR	NR	NR	NR	NR	NR	NR	NR	NR	NR	NR	0	0	0	0
								4.3.1.Aeromonadales	NR	+	NR	NR	NR	NR	NR	NR	NR	NR	NR	NR	NR	NR	NR	NR	NR	NR	NR	NR	NR	NR	NR	NR	NR	NR	NR	NR	NR	NR	1	0	0	1
								4.3.2.Pasteurellales	NR	+	NR	NR	NR	NR	NR	NR	NR	NR	NR	NR	NR	NR	NR	NR	NR	NR	NR	NR	NR	NR	NR	NR	NR	NR	NR	NR	NR	NR	1	0	0	1
								4.3.3. Enterobacterales	NR	NR	NR	NR	NR	NR	NR	NR	NR	NR	NR	NR	NR	NR	NR	NR	NR	NR	NR	NR	NR	NR	NR	NR	NR	NR	NR	NR	NR	NR	0	0	0	0
								4.4.1 Epsilonproteobacteria	NR	NR	NR	NR	NR	NR	NR	NR	NR	NR	NR	NR	NR	NR	NR	NR	NR	NR	NR	NR	NR	NR	NR	NR	NR	NR	NR	NR	NR	NR	0	0	0	0
								5.1.1.Verrucomicrobiales	NR	NR	NR	NR	NR	NR	NR	NR	NR	NR	NR	NR	NR	NR	NR	NR	NR	NR	NR	NR	NR	NR	NR	NR	NR	NR	NR	NR	NR	NR	0	0	0	0
								6.1.1 Fusobacteriales	NR	NR	NR	NR	NR	NR	NR	NR	NR	NR	NR	NR	NR	NR	NR	NR	NR	NR	NR	NR	NR	NR	NR	NR	NR	NR	NR	NR	NR	NR	0	0	0	0
							Family	1.1.1.1.Hungateiclostridiaceae	NR	+	NR	NR	NR	NR	NR	NR	NR	NR	NR	NR	NR	NR	NR	NR	NR	NR	NR	NR	NR	NR	NR	NR	NR	NR	NR	NR	NR	NR	1	0	0	1
								1.1.1.2.Lachnospiraceae	NR	+	NR	+	NR	NR	+	NR	NR	NR	NR	NR	NR	NR	NR	NR	NR	NR	NR	NR	NR	NR	NR	NR	NR	NR	NR	NR	NR	NR	3	0	0	3
								1.1.1.3.Ruminococcaceae	NR	+	NR	+	NR	NR	+	NR	NR	NR	NR	NR	NR	NR	NR	NR	NR	NR	NR	NR	NR	NR	NR	NR	NR	NR	NR	NR	NR	NR	3	0	0	3
								1.1.1.4.Family UC	NR	NR	NR	+	NR	NR	NR	NR	NR	NR	NR	NR	NR	NR	NR	NR	NR	NR	NR	NR	NR	NR	NR	NR	NR	NR	NR	NR	NR	NR	1	0	0	1
								1.1.1.5. Eubacteriaceae	NR	NR	NR	NR	NR	NR	NR	NR	NR	NR	NR	NR	NR	NR	NR	NR	NR	NR	NR	NR	NR	NR	NR	NR	NR	NR	NR	NR	NR	NR	0	0	0	0
								1.1.1.6. Clostridiaceae	NR	NR	NR	NR	NR	NR	NR	NR	NR	NR	NR	NR	NR	NR	NR	NR	NR	NR	NR	NR	NR	NR	NR	NR	NR	NR	NR	NR	NR	NR	0	0	0	0
								1.1.1.7 Peptococcaceae	NR	NR	NR	NR	NR	NR	NR	NR	NR	NR	NR	NR	NR	NR	NR	NR	NR	NR	NR	NR	NR	NR	NR	NR	NR	NR	NR	NR	NR	NR	0	0	0	0
								1.2.1.1.Erysipelotrichaceae	NR	NR	NR	NR	NR	NR	NR	NR	NR	NR	NR	NR	NR	NR	NR	NR	NR	NR	NR	NR	NR	NR	NR	NR	NR	NR	NR	NR	NR	NR	0	0	0	0
								1.3.1.1.Lactobacillaceae	NR	NR	NR	NR	NR	NR	NR	NR	NR	NR	NR	NR	NR	NR	NR	NR	NR	NR	NR	NR	NR	NR	NR	NR	NR	NR	NR	NR	NR	NR	0	0	0	0
								1.3.1.2. Streptococcaceae	NR	NR	NR	NR	NR	NR	NR	NR	NR	NR	NR	NR	NR	NR	NR	NR	NR	NR	NR	NR	NR	NR	NR	NR	NR	NR	NR	NR	NR	NR	0	0	0	0
								1.4.1.1.Selenomonadaceae	NR	+	NR	NR	NR	NR	NR	NR	NR	NR	NR	NR	NR	NR	NR	NR	NR	NR	NR	NR	NR	NR	NR	NR	NR	NR	NR	NR	NR	NR	1	0	0	1
								1.4.2.1.Veillonellaceae	NR	NR	NR	NR	NR	NR	NR	NR	NR	NR	NR	NR	NR	NR	NR	NR	NR	NR	NR	NR	NR	NR	NR	NR	NR	NR	NR	NR	NR	NR	0	0	0	0
								2.1.1.1.S24-7	NR	NR	NR	NR	NR	NR	NR	NR	NR	NR	NR	NR	NR	NR	NR	NR	NR	NR	NR	NR	NR	NR	NR	NR	NR	NR	NR	NR	NR	NR	0	0	0	0
								2.1.1.2.Rikenellaceae	NR	NR	NR	NR	NR	-	NR	NR	NR	NR	NR	NR	NR	NR	NR	NR	NR	NR	NR	NR	NR	NR	NR	NR	NR	NR	NR	NR	NR	NR	0	1	0	-1
								2.1.1.3.Prevotellaceae	NR	NR	NR	+	NR	NR	NR	NR	NR	NR	NR	NR	NR	NR	NR	NR	NR	NR	NR	NR	NR	NR	NR	NR	NR	NR	NR	NR	NR	NR	1	0	0	1
								2.1.1.4.Barnesiellaceae	NR	NR	NR	NR	NR	-	NR	NR	NR	NR	NR	NR	NR	NR	NR	NR	NR	NR	NR	NR	NR	NR	NR	NR	NR	NR	NR	NR	NR	NR	0	1	0	-1
								2.1.1.5.Odoribacteraceae	NR	NR	NR	NR	NR	NR	NR	NR	NR	NR	NR	NR	NR	NR	NR	NR	NR	NR	NR	NR	NR	NR	NR	NR	NR	NR	NR	NR	NR	NR	0	0	0	0
								2.1.1.6.Bacteroidaceae	NR	NR	NR	+	NR	NR	NR	NR	NR	NR	NR	NR	NR	NR	NR	NR	NR	NR	NR	NR	NR	NR	NR	NR	NR	NR	NR	NR	NR	NR	1	0	0	1
								2.1.1.7. Paraprevotellaceae	NR	NR	NR	NR	NR	+	NR	NR	NR	NR	NR	NR	NR	NR	NR	NR	NR	NR	NR	NR	NR	NR	NR	NR	NR	NR	NR	NR	NR	NR	1	0	0	1
								3.1.1.1.Bifidobacteriaceae	NR	NR	NR	NR	NR	NR	NR	NR	NR	+	NR	NR	NR	NR	NR	NR	NR	NR	NR	NR	NR	NR	NR	NR	NR	NR	NR	NR	NR	NR	1	0	0	1
								3.1.2.1 Actinomycetaceae	NR	NR	NR	NR	NR	NR	NR	NR	NR	NR	NR	NR	NR	NR	NR	NR	NR	NR	NR	NR	NR	NR	NR	NR	NR	NR	NR	NR	NR	NR	0	0	0	0
								3.1.3.1 Corynebacteriaceae	NR	NR	NR	NR	NR	NR	NR	NR	NR	NR	NR	NR	NR	NR	NR	NR	NR	NR	NR	NR	NR	NR	NR	NR	NR	NR	NR	NR	NR	NR	0	0	0	0
								3.2.1.1.Coriobacteriaceae	NR	+	NR	NR	NR	NR	NR	NR	NR	NR	NR	NR	NR	NR	NR	NR	NR	NR	NR	NR	NR	NR	NR	NR	NR	NR	NR	NR	NR	NR	1	0	0	1
								3.2.2.1.Eggerthellaceae	NR	NR	NR	NR	NR	NR	NR	NR	NR	NR	NR	NR	NR	NR	NR	NR	NR	NR	NR	NR	NR	NR	NR	NR	NR	NR	NR	NR	NR	NR	0	0	0	0
								4.1.1.1. Burkholderiaceae	NR	NR	NR	NR	NR	NR	NR	NR	NR	NR	NR	NR	NR	NR	NR	NR	NR	NR	NR	NR	NR	NR	NR	NR	NR	NR	NR	NR	NR	NR	0	0	0	0
								4.1.1.2 Sutterellaceae	NR	NR	NR	NR	NR	NR	NR	NR	NR	NR	NR	NR	NR	NR	NR	NR	NR	NR	NR	NR	NR	NR	NR	NR	NR	NR	NR	NR	NR	NR	0	0	0	0
								4.1.1.3 Oxalobacteraceae	NR	NR	NR	NR	NR	NR	NR	NR	NR	NR	NR	NR	NR	NR	NR	NR	NR	NR	NR	NR	NR	NR	NR	NR	NR	NR	NR	NR	NR	NR	0	0	0	0
								4.2.1.1.Desulfovibrionaceae	NR	NR	NR	NR	NR	NR	NR	NR	NR	-	NR	NR	NR	NR	NR	NR	NR	NR	NR	NR	NR	NR	NR	NR	NR	NR	NR	NR	NR	NR	0	1	0	-1
								4.3.1.1.Succinivibrionaceae	NR	+	NR	NR	NR	NR	NR	NR	NR	NR	NR	NR	NR	NR	NR	NR	NR	NR	NR	NR	NR	NR	NR	NR	NR	NR	NR	NR	NR	NR	1	0	0	1
								4.3.2.1.Pasteurellaceae	NR	+	NR	NR	NR	NR	NR	NR	NR	NR	NR	NR	NR	NR	NR	NR	NR	NR	NR	-	NR	NR	NR	NR	NR	NR	NR	NR	NR	NR	1	1	0	0
								4.3.3.1 Enterobaceriaceae	NR	NR	NR	NR	NR	NR	NR	NR	NR	-	NR	NR	NR	NR	NR	NR	NR	NR	NR	NR	NR	NR	NR	NR	NR	NR	NR	NR	NR	NR	0	1	0	-1
								4.4.1.1 Campylobacteraceae	NR	NR	NR	NR	NR	NR	NR	NR	NR	NR	NR	NR	NR	NR	NR	NR	NR	NR	NR	NR	NR	NR	NR	NR	NR	NR	NR	NR	NR	NR	0	0	0	0
								5.1.1.1.Akkermansiaceae	NR	NR	NR	NR	NR	NR	NR	NR	NR	NR	NR	NR	NR	NR	NR	NR	NR	NR	NR	NR	NR	NR	NR	NR	NR	NR	NR	NR	NR	NR	0	0	0	0
								5.1.1.2.Verrucomicrobiaceae	NR	NR	NR	NR	NR	NR	NR	NR	NR	+	NR	NR	NR	NR	NR	NR	NR	NR	NR	NR	NR	NR	NR	NR	NR	NR	NR	NR	NR	NR	1	0	0	1
								6.1.1.1. Fusobacteriaceae	NR	NR	NR	NR	NR	NR	NR	NR	NR	NR	NR	NR	NR	NR	NR	NR	NR	NR	NR	NR	NR	NR	NR	NR	NR	NR	NR	NR	NR	NR	0	0	0	0
							Genus	1.1.1.1.1.Ruminiclostridium	NR	+	NR	NR	NR	NR	NR	NR	NR	NR	NR	NR	NR	NR	NR	NR	NR	NR	NR	NR	NR	NR	NR	NR	NR	NR	NR	NR	NR	NR	1	0	0	1
								1.1.1.2.1.Coprococcus	NR	+	NR	NR	NR	NR	NR	NR	NR	NR	NR	NR	NR	NR	NR	NR	NR	NR	NR	NR	NR	NR	NR	NR	NR	NR	NR	NR	NR	NR	1	0	0	1
								1.1.1.2.2.Roseburia	+	-	NR	+	NR	-	+	NR	NR	NR	NR	NR	NR	NR	NR	NR	NR	+	NR	NR	NR	NR	NR	NR	NR	NR	NR	NR	-	NR	4	3	0	1
								1.1.1.2.3.Lachnospira	NR	NR	NR	NR	+	-	++	NR	NR	NR	NR	NR	NR	NR	NR	+	NR	NR	NR	NR	NR	NR	NR	NR	NR	NR	NR	+	NR	NR	3	1	0	2
								1.1.1.2.4.Pseudobutyrivibrio	NR	+	NR	NR	NR	NR	NR	NR	NR	NR	NR	NR	NR	NR	NR	NR	NR	NR	NR	NR	NR	NR	NR	NR	NR	NR	NR	NR	NR	NR	1	0	0	1
								1.1.1.2.5.Lachnospiraceae UC	NR	NR	NR	NR	NR	NR	+	NR	NR	NR	NR	NR	NR	NR	NR	NR	NR	NR	NR	NR	NR	NR	NR	NR	NR	NR	NR	NR	NR	NR	1	0	0	1
								1.1.1.2.6.Clostridium cluster XIVa	NR	NR	NR	+	NR	NR	NR	NR	NR	NR	NR	NR	-	NR	NR	NR	NR	NR	NR	NR	NR	NR	NR	NR	NR	NR	NR	NR	NR	NR	1	1	0	0
								1.1.1.2.7.Dorea	NR	NR	NR	+	NR	+	NR	NR	NR	+	NR	NR	NR	NR	NR	NR	NR	NR	NR	NR	NR	NR	NR	NR	NR	NR	NR	NR	+	NR	4	0	0	4
								1.1.1.2.8 Blautia	NR	NR	NR	NR	NR	-	NR	NR	NR	NR	NR	NR	NR	NR	NR	--	NR	NR	NR	NR	NR	NR	NR	NR	NR	NR	+	NR	NR	NR	1	1	0	0
								1.1.1.3.1.Faecalibacterium	NR	NR	+	NR	NR	-	-+	NR	NR	NR	NR	NR	NR	NR	NR	+	NR	NR	NR	NR	NR	NR	NR	NR	NR	NR	NR	NR	NR	NR	2	1	0	1
								1.1.1.3.2.Oscillospira	NR	NR	NR	NR	NR	NR	NR	NR	+	NR	NR	NR	NR	NR	NR	NR	NR	NR	NR	NR	NR	++	NR	NR	NR	NR	NR	NR	NR	NR	1	0	0	1
								1.1.1.3.3.Ruminococcaceae UC1	NR	NR	NR	NR	NR	NR	NR	NR	NR	NR	NR	NR	NR	NR	NR	NR	NR	NR	NR	NR	NR	NR	NR	NR	NR	NR	NR	NR	NR	NR	0	0	0	0
								1.1.1.3.4.Ruminococcaceae UC2	NR	NR	NR	NR	NR	NR	NR	NR	NR	NR	NR	NR	NR	NR	NR	NR	NR	NR	NR	NR	NR	NR	NR	NR	NR	NR	NR	NR	NR	NR	0	0	0	0
								1.1.1.3.5.Ruminococcus	NR	+	NR	NR	NR	+	NR	NR	NR	NR	NR	NR	NR	NR	NR	NR	NR	NR	NR	NR	NR	NR	NR	NR	NR	NR	+	+	+	NR	5	0	0	5
								1.1.1.3.6.Subdoligranulum	NR	NR	-	+	NR	NR	NR	NR	NR	NR	NR	NR	NR	NR	NR	NR	-+	NR	NR	NR	NR	NR	NR	NR	NR	NR	NR	NR	NR	NR	1	1	0	0
								1.1.1.4.1.Clostridium cluster IX	NR	NR	NR	+	NR	NR	NR	NR	NR	NR	NR	NR	NR	NR	NR	NR	NR	NR	NR	NR	NR	NR	NR	NR	NR	NR	NR	NR	NR	NR	1	0	0	1
								1.1.1.5.1 Eubacterium	NR	NR	NR	NR	NR	NR	NR	NR	NR	NR	NR	NR	NR	NR	NR	NR	NR	NR	NR	NR	NR	NR	NR	NR	NR	NR	NR	NR	NR	NR	0	0	0	0
								1.1.1.6.1 Clostridium	NR	NR	NR	NR	NR	NR	NR	NR	-	NR	NR	NR	NR	NR	NR	--	NR	NR	NR	NR	NR	NR	NR	NR	NR	NR	-	NR	NR	NR	0	2	0	-2
								1.1.1.6.2 Anaerotruncus	NR	NR	NR	NR	NR	NR	NR	NR	NR	NR	NR	NR	NR	NR	NR	NR	NR	NR	NR	NR	NR	NR	NR	NR	NR	NR	NR	NR	NR	NR	0	0	0	0
								1.1.1.6.3 Romboutsia	NR	+	NR	NR	NR	NR	NR	NR	NR	NR	NR	NR	NR	NR	NR	NR	NR	NR	NR	NR	NR	NR	NR	NR	NR	NR	+	NR	NR	NR	2	0	0	2
								1.1.1.6.4 SMB53	+	NR	NR	NR	NR	NR	NR	NR	NR	NR	NR	NR	NR	NR	NR	NR	NR	NR	NR	NR	NR	NR	NR	NR	NR	NR	NR	NR	NR	NR	1	0	0	1
								1.2.1.1.1.Turicibacter	NR	NR	NR	NR	NR	NR	NR	NR	NR	NR	NR	NR	NR	NR	NR	NR	NR	NR	NR	NR	NR	NR	NR	NR	NR	NR	NR	NR	NR	NR	0	0	0	0
								1.2.1.1.2. Coprobacillus	NR	NR	NR	NR	NR	NR	NR	NR	NR	NR	NR	NR	NR	NR	NR	NR	NR	NR	NR	NR	NR	NR	NR	NR	NR	NR	NR	NR	NR	NR	0	0	0	0
								1.3.1.1.1.Lactobacillus	NR	NR	NR	NR	NR	NR	NR	NR	NR	NR	NR	NR	NR	NR	NR	NR	NR	NR	NR	NR	NR	NR	++	NR	NR	NR	NR	NR	NR	NR	0	0	0	0
								1.3.1.2. Streptococcus	NR	NR	+	NR	NR	+	NR	NR	NR	NR	NR	NR	NR	NR	NR	NR	NR	NR	NR	NR	NR	NR	NR	NR	NR	NR	NR	NR	NR	NR	2	0	0	2
								1.4.1.1.1.Mitsuokella	NR	+	NR	NR	NR	NR	NR	NR	NR	NR	NR	NR	NR	NR	NR	NR	NR	NR	NR	NR	NR	NR	NR	NR	NR	NR	NR	NR	NR	NR	1	0	0	1
								1.4.2.1.1.Veillonella	NR	NR	+	NR	NR	NR	NR	NR	NR	NR	NR	NR	NR	+	NR	+	NR	+	NR	NR	NR	NR	NR	NR	NR	NR	NR	NR	NR	NR	4	0	0	4
								2.1.1.1.1.Rikenellaceae RC9 gut group	NR	NR	NR	NR	NR	NR	NR	NR	NR	NR	NR	NR	NR	NR	NR	NR	NR	NR	NR	NR	NR	NR	NR	NR	NR	NR	NR	NR	NR	NR	0	0	0	0
								2.1.1.2.1 Alistipes	NR	NR	NR	NR	NR	NR	NR	NR	NR	NR	NR	NR	NR	NR	NR	NR	NR	NR	NR	NR	NR	NR	NR	NR	NR	NR	NR	NR	NR	NR	0	0	0	0
								2.1.1.3.1.Prevotella	NR	NR	NR	+	NR	NR	NR	NR	NR	NR	NR	NR	NR	NR	NR	NR	NR	NR	NR	NR	NR	--	NR	+	NR	NR	NR	NR	-	NR	2	1	0	1
								2.1.1.3.2.Paraprevotella	NR	NR	NR	NR	NR	+	NR	NR	NR	NR	NR	NR	NR	NR	NR	NR	NR	NR	NR	NR	NR	NR	NR	NR	NR	NR	NR	NR	NR	NR	1	0	0	1
								2.1.1.3.3 Alloprevotella	NR	NR	-	NR	NR	NR	NR	NR	NR	NR	NR	NR	NR	NR	NR	NR	NR	NR	NR	NR	NR	NR	NR	NR	NR	NR	NR	NR	NR	NR	0	1	0	-1
								2.1.1.4.1.Barnesiellaceae UC	NR	NR	NR	NR	NR	NR	NR	NR	NR	NR	NR	NR	NR	NR	NR	NR	NR	NR	NR	NR	NR	NR	NR	NR	NR	NR	NR	NR	NR	NR	0	0	0	0
								2.1.1.5.1.Odoribacter	NR	NR	NR	NR	NR	-	NR	NR	NR	-	NR	NR	NR	NR	NR	NR	NR	NR	NR	NR	NR	NR	NR	NR	NR	NR	NR	NR	NR	NR	0	2	0	-2
								2.1.1.6.1.Bacteroides	NR	NR	NR	-	NR	-	+-	NR	NR	NR	NR	NR	+	NR	NR	NR	NR	NR	NR	NR	NR	NR	NR	0	NR	NR	NR	NR	NR	NR	1	2	1	-1
								3.1.1.1.1.Bifidobacterium	NR	NR	NR	NR	NR	NR	NR	NR	NR	NR	NR	NR	NR	+-	NR	NR	NR	+	NR	NR	NR	++	+	NR	NR	NR	NR	NR	+	NR	3	0	0	3
								3.2.1.1.1.Collinsella	NR	+	NR	NR	NR	-	+	NR	NR	NR	NR	NR	NR	NR	NR	NR	NR	NR	NR	NR	NR	NR	NR	NR	NR	NR	NR	NR	NR	NR	2	1	0	1
								3.2.1.1.2. Adlercreutzia	NR	NR	NR	NR	NR	NR	NR	NR	NR	NR	NR	NR	NR	NR	NR	NR	NR	NR	NR	NR	NR	NR	NR	NR	NR	NR	NR	NR	NR	NR	0	0	0	0
								3.2.1.1.3. Eggerthella	NR	NR	NR	NR	NR	+	NR	NR	NR	NR	NR	NR	NR	NR	NR	NR	NR	NR	NR	NR	NR	NR	NR	NR	NR	NR	NR	NR	NR	NR	1	0	0	1
								3.2.2.1.1.Adlercreutzia	NR	NR	NR	NR	NR	NR	NR	NR	NR	NR	NR	NR	NR	NR	NR	NR	NR	+	NR	NR	NR	NR	NR	NR	NR	NR	NR	NR	NR	NR	1	0	0	1
								3.2.2.1.2. Gordonibacter	NR	NR	NR	NR	NR	NR	NR	NR	NR	NR	NR	NR	NR	NR	NR	NR	NR	NR	NR	NR	NR	NR	NR	NR	NR	NR	NR	NR	NR	NR	0	0	0	0
								4.1.1.1.1. Polynucleobacter	NR	NR	NR	NR	NR	NR	NR	NR	NR	NR	NR	NR	NR	NR	NR	NR	NR	NR	NR	NR	NR	NR	NR	NR	NR	NR	NR	NR	NR	NR	0	0	0	0
								4.1.1.2.1 Parasutterella	NR	NR	NR	NR	NR	NR	NR	NR	NR	NR	NR	NR	NR	NR	NR	NR	NR	NR	NR	NR	NR	NR	NR	NR	NR	NR	NR	NR	NR	NR	0	0	0	0
								4.2.1.1.1.Desulfovibrionaceae UC	NR	NR	NR	NR	NR	NR	NR	NR	NR	NR	NR	NR	NR	NR	NR	NR	NR	NR	NR	NR	NR	NR	NR	NR	NR	NR	NR	NR	NR	NR	0	0	0	0
								4.2.1.1.2 Bilophila	NR	NR	NR	NR	NR	NR	NR	NR	NR	NR	NR	NR	NR	NR	NR	NR	NR	NR	NR	NR	NR	NR	NR	NR	NR	NR	NR	NR	NR	NR	0	0	0	0
								4.3.1.1.1.Succinivibrio	NR	NR	NR	NR	NR	NR	NR	NR	NR	NR	NR	NR	NR	NR	NR	NR	NR	NR	NR	NR	NR	+	NR	NR	NR	NR	NR	NR	NR	NR	1	0	0	1
								4.3.2.1.1.Haemophilus	NR	NR	+	NR	NR	NR	NR	NR	NR	NR	NR	NR	NR	NR	NR	NR	NR	NR	NR	-	NR	NR	NR	NR	NR	NR	NR	NR	NR	NR	1	1	0	0
								4.3.2.1.2.Actinobacillus	NR	+	NR	NR	NR	NR	NR	NR	NR	NR	NR	NR	NR	NR	NR	NR	NR	NR	NR	NR	NR	NR	NR	NR	NR	NR	NR	NR	NR	NR	1	0	0	1
								4.3.3.1.1Escherichia	NR	NR	NR	NR	NR	NR	NR	NR	NR	NR	NR	NR	NR	NR	NR	NR	NR	NR	NR	NR	NR	NR	NR	NR	NR	NR	NR	NR	NR	NR	0	0	0	0
								4.3.3.2 Enterobacteria	NR	NR	NR	NR	NR	NR	NR	NR	NR	NR	NR	NR	NR	NR	NR	NR	NR	NR	NR	NR	NR	NR	NR	NR	NR	NR	NR	NR	NR	NR	0	0	0	0
								5.1.1.1.1.Akkermansia	NR	NR	NR	NR	NR	+	NR	NR	NR	+	NR	NR	NR	+	NR	NR	NR	NR	NR	NR	NR	NR	NR	NR	NR	NR	NR	NR	NR	NR	3	0	0	3
								6.1.1.1.1. Fusobacterium	NR	NR	NR	NR	NR	+				NR	NR	NR	NR	NR	NR	NR	NR	NR		NR	NR	NR	NR	NR	NR	NR	NR	NR	NR
							Species	1.1.1.2.1.1.Coprococcus_2	NR	+	NR	NR	NR	NR	NR	NR	NR	NR	NR	NR	NR	NR	NR	NR	NR	NR	NR	NR	NR	NR	NR	NR	NR	NR	NR	NR	NR	NR	1	0	0	1
								1.1.1.2.2.1.Roseburia hominis	NR	NR	NR	+	NR	NR	NR	NR	NR	NR	NR	NR	NR	NR	NR	NR	NR	NR	NR	NR	NR	NR	NR	NR	NR	NR	NR	NR	NR	NR	1	0	0	1
								1.1.1.2.7.1.Dorea longicatena	NR	NR	NR	+	NR	NR	NR	NR	NR	NR	NR	NR	NR	NR	NR	NR	NR	NR	NR	NR	NR	NR	NR	NR	NR	NR	NR	NR	NR	NR	1	0	0	1
								1.1.1.3.1.1.Faecalibacterium prausnitzii	NR	NR	NR	NR	NR	NR	NR	NR	NR	NR	NR	NR	NR	NR	NR	+	NR	NR	NR	NR	NR	NR	NR	0	0	NR	NR	NR	NR	NR	1	0	2	1
								1.1.1.3.5.1.Ruminococcus bicirculans	NR	+	NR	+	NR	NR	NR	NR	NR	NR	NR	NR	NR	NR	NR	NR	NR	NR	NR	NR	NR	NR	NR	NR	NR	NR	NR	NR	NR	NR	2	0	0	2
								1.1.1.5.1.1. Eubacterium rectale	NR	NR	NR	NR	NR	NR	NR	NR	NR	NR	NR	NR	NR	NR	NR	NR	NR	NR	NR	NR	NR	NR	NR	NR	NR	NR	NR	NR	NR	NR	0	0	0	0
								2.1.1.3.1.1.Prevotella copri	NR	NR	NR	+	NR	NR	NR	+	NR	NR	NR	NR	NR	NR	NR	NR	NR	NR	NR	NR	NR	NR	NR	NR	+?	NR	NR	NR	NR	NR	2	0	0	2
								2.1.1.6.1.1.Bacteroides finegoldii	NR	NR	NR	-	NR	NR	NR	NR	NR	NR	NR	NR	NR	NR	NR	NR	NR	NR	NR	NR	NR	NR	NR	NR	NR	NR	NR	NR	NR	NR	0	1	0	-1
								2.1.1.6.1.2. Bacteroides valgatus	NR	NR	NR	NR	NR	NR	NR	NR	NR	NR	NR	NR	NR	NR	NR	NR	NR	NR	NR	NR	NR	NR	NR	NR	NR	NR	NR	NR	NR	NR	0	0	0	0
								2.1.1.6.1.3. Bacteroides cophrilus	NR	-									NR	NR	NR	NR	NR	NR	NR	NR		NR	NR	NR	NR	NR	NR	NR	NR	NR	NR
								3.2.1.1.1.1.Collinsella aerofaciens	NR	+	NR	NR	NR	NR	NR	NR	NR	NR	NR	NR	NR	NR	NR	NR	NR	NR	NR	NR	NR	NR	NR	NR	0	NR	NR	NR	NR	NR	1	0	1	1
								3.2.2.1.2.1. Gordonibacter massiliensis	NR	NR	NR	NR	NR	NR	NR	NR	NR	NR	NR	NR	NR	NR	NR	NR	NR	NR	NR	NR	NR	NR	NR	NR	NR	NR	NR	NR	NR	NR	0	0	0	0
								4.1.1.1.1.1.Polynucleobacter necessarius	NR	NR	NR	NR	NR	NR	NR	NR	NR	NR	NR	NR	NR	NR	NR	NR	NR	NR	NR	NR	NR	NR	NR	NR	NR	NR	NR	NR	NR	NR	0	0	0	0
								4.1.1.2.1.1 Parasutterella excrementihominis	NR	NR	NR	NR	NR	NR	NR	NR	NR	NR	NR	NR	NR	NR	NR	NR	NR	NR	NR	NR	NR	NR	NR	NR	NR	NR	NR	NR	NR	NR	0	0	0	0
								4.2.1.1.2.1 Bilophila UC	NR	NR	NR	NR	NR	NR	NR	NR	NR	NR	NR	NR	NR	NR	NR	NR	NR	NR	NR	NR	NR	NR	NR	NR	NR	NR	NR	NR	NR	NR	0	0	0	0
								4.3.3.1.1.1. Escherichia coli	NR	NR	NR	NR	NR	NR	NR	NR	NR	NR	NR	NR	NR	NR	NR	NR	NR	NR	NR	NR	NR	NR	NR	NR	NR	NR	+	NR	NR	NR	1	0	0	1
								5.1.1.1.1.1.Akkermansia muciniphila	NR	NR	NR	NR	NR	NR	NR	NR	NR	NR	NR	NR	NR	+	NR	NR	NR	NR	NR	NR	NR	NR	NR	-	NR	NR	NR	NR	NR	NR	1	1	0	0
							SCFAs	1.Propionate	NR	NR	NR	NR	NR	NR	+	NR	NR	NR	NR	NR	NR	NR	NR	NR	NR	NR	NR	NR	NR	NR	NR	NR	NR	NR	NR	NR	NR	NR	1	0	0	1
								2.Acetate	NR	NR	NR	NR	NR	NR	+	NR	NR	NR	NR	NR	NR	NR	NR	NR	NR	NR	NR	NR	NR	NR	NR	NR	NR	NR	NR	NR	NR	NR	1	0	0	1
								3.Butyrate	NR	NR	NR	NR	NR	NR	+	NR	NR	NR	NR	NR	NR	NR	NR	NR	NR	NR	NR	NR	NR	NR	NR	NR	NR	NR	NR	NR	NR	NR	1	0	0	1
								4.Valerate	NR	NR	NR	NR	NR	NR	NR	NR	NR	NR	NR	NR	NR	NR	NR	NR	NR	NR	NR	NR	NR	NR	NR	NR	NR	NR	NR	NR	NR	NR	0	0	0	0
							OTHER MET PW	1. amino acid pathways	NR	NR	NR	+	NR	NR	NR	NR	NR	NR	NR	NR	NR	NR	NR	NR	NR	NR	NR	NR	NR	NR	NR	NR	NR	NR	NR	NR	NR	NR	1	0	0	1
								2. carbohydrate metabolism	NR	NR	NR	NR	NR	NR	NR	NR	NR	NR	NR	NR	NR	NR	NR	NR	NR	NR	NR	NR	NR	NR	NR	NR	NR	NR	NR	NR	NR	NR	0	0	0	0
								3. lipid metabolism	NR	NR	NR	NR	NR	NR	NR	NR	NR	NR	NR	NR	NR	NR	NR	NR	NR	NR	NR	NR	NR	NR	NR	NR	NR	NR	NR	NR	NR	NR	0	0	0	0
								4. vitamin metabolism	NR	NR	NR	NR	NR	NR	NR	NR	NR	NR	NR	NR	NR	NR	NR	NR	NR	NR	NR	NR	NR	NR	NR	NR	NR	NR	NR	NR	NR	NR	0	0	0	0
								5. drug metabolism	NR	NR	NR	NR	NR	NR	NR	NR	NR	NR	NR	NR	NR	NR	NR	NR	NR	NR	NR	NR	NR	NR	NR	NR	NR	NR	NR	NR	NR	NR	0	0	0	0
								6. LPS biosyntehsis	NR	NR	NR	NR	NR	NR	NR	NR	NR	NR	NR	NR	NR	NR	NR	NR	NR	NR	NR	NR	NR	NR	NR	NR	NR	NR	NR	NR	NR	NR	0	0	0	0
								7. SCFA pathways							+															++
									NR	NR	NR	NR	NR	NR	NR	NR	NR	NR			NR						NR											NR	0	0	0	0
								changes but not specific	NR	+	NR	NR	NR	NR	NR	+	+	NR			NR						NR											NR	3	0	0	3
